# Supplementary material for: Post-transfusion activation of coagulation pathways during severe COVID-19 correlates with COVID-19 convalescent plasma antibody profiles
Source: J Clin Invest. 2025 Mar 17;135(6):e181136. doi: 10.1172/JCI181136 (PMC11910229; doi:10.1172/JCI181136)
Supplement: Supporting data values [file jci-135-181136-s266.xlsx]

## Sheet: Fig. 1A low d-dimer traj.
days after plasma transfusion	patients with low d-dimer trajectories (n = 325)
	1	2	3	4	5	6	7	8	9	10	11	12	13	14	15	16	17	18	19	20	21	22	23	24	25	26	27	28	29	30	31	32	33	34	35	36	37	38	39	40	41	42	43	44	45	46	47	48	49
-6
-5									1.32
-4					3.33																											3.12		0.39
-3										1.66									0.89		5.88			2.53									1.17						0.58				0.3				0.97	3.55
-2			1.05				1.38																			2.14																3.11							3.73
-1	2.84		0.89			2.23	0.87	0.6	1.34		2.22	2.44	0.86		0.55		2.34	1.03				0.39		2.59	2.15	1.62	1.68	1.39	2.84	1.09	1.75						1.85	0.34			1.25	3.75	0.46		1.87	2.215
0	2.275	0.82	0.83	1.175	0.73	2.06	0.87	0.78	1.58	1.875	2.01	1.83	0.7	2.25		1.54		1.25	0.77	0.5		0.47	3.77	2.41	2.13	0.83	0.86	3.08	1.44	0.62	3.41	2.99		0.55	1.17			0.3		0.35	0.86		0.47	0.92	2.38	2.215	0.97	2.11	0.29
1			1.5	0.55		2.05			2.37	2.92	2.25	2.5		0.78	0.51	2.14	1.46	1.74		0.46	1.31	0.54	2.26	2.55	6.3	1.52	0.64	1.83		0.42		3.06		0.64	0.81	3.61		0.48	0.54	0.81	1.03	2.78	0.49	0.6	2.18	2.68	0.59	1.8	0.5
2	1.5	0.73	1.82	1.19		1.63	2.29	0.48	2.66	1.59	2.44	2.33			0.6	1.6	1.08	2.82	0.72		0.96	0.91	1.9			1.22	0.69	1.31		0.35		2.5733		0.53				0.56		0.47	1.27		1.22	0.605	1.62	1.91	0.52		0.77
3			1.69	1.41		1.56			2.41	0.83	2.85	2.64		0.9	0.67	1.66	0.95	2.55			0.79	0.69		2.63		1.14	1.01	0.82		0.35		2.12	3.68	0.39		3.95		0.57		0.51	1.67		0.9	0.91	1.75		0.64		0.82
4			1.28	0.62				0.54	2.06	0.79	2.21	1.98				1.48	0.95	2.53				0.86		2.84		1.46	1.23	0.93				1.77		0.67			0.65				0.95		1.89	1.39	1.68				2.48
5		1.57	1.11	0.47					2.12	1.82	1.41	2.65						2.35				1.28		2.36		1.57	1.39	1.55		0.33		1.63								0.65	1.66			1.31	1.36				2.07
6		1.35	0.63			1.53		0.66	4.33	1.08		2.07						2.47	0.6			1.11		3.03		1.43	1.2	1.13				1.21		0.49							3.66			1.29	1.49
7			0.64					0.44	1.53	1.18		1.8	3.55					2.43				0.96		3.8		1.27	1.26	1.04					2.24			2.21					5.1				1.72				0.64
8		0.99	0.47					0.36		0.93		2.02	3.02					2.33	0.85					5.2		1.29	1.39														3.47				1.84				0.28
9			0.55							0.93								1.57								1.2	1.8									2.08					2.95				1.89
10			0.37					0.45		17.43								1.32								1.39	1.89																		1.78
11																		1.08									2.61			0.48			1.65												1.87
12			0.69					0.51										1.66									1.96																		1.74
13																		0.73									2.23						0.54												1.43
14																		0.59									2.79						0.52												0.69
15																											5.01						0.46			0.82
[truncated: 276 more columns]

## Sheet: Fig 1A decr. d-dimer traj.
days after plasma transfusion	patients with decreasing d-dimer trajectories (n = 40)
	1	2	3	4	5	6	7	8	9	10	11	12	13	14	15	16	17	18	19	20	21	22	23	24	25	26	27	28	29	30	31	32	33	34	35	36	37	38	39	40
-6										1.33												0.64						4.8
-5																	1											5.4
-4					2.46								4.11			5.79			2.28				0.6															2.9
-3			4.62			1.3																						3.52
-2		1.36					0.63		3.88																						1.39
-1		8.85	3.68			1.54	0.84		10.49		8.41		7.32	1.15		6.68		3.89					10.69		9.47		6.99	5.94	1.55		3.13	20				14.6			9.52	2.7
0			3.39		11.87	3.11	0.92			16.64	3.07	18.88		2.8	11.26	7.15	11.65	7.84	15.94			5.78	9.07	9.13	9.58	2.82	5.5	5.24	12.08	13.1	7.87	20	11.555	10.295	9.335	8.67	3.16	11.64	9.52	9.58
1		12.81	2.43		10.84	19.89	4.69			11.05	3.81	13.34	9.66	6.67	9.55	7.11						18.09	9.44		10.56			3.86		4.71		19.01	7.83	3.13	4.39		8.42	5.33	9.4	20
2			5.245	9.41	11.61	7.61	18.77		10.59	6.75	15.12	7.99			7.31	7.01	8.27	9.3		9.96			9.11	9.57	10.26	17.12	5.26	14.42		4.35			6.32							4.77
3			13.395		11.73	3.13	14.49	15.31		3.61	14.43		10.09	10.65				6.81	17.25				8.07							4.96		2.85	3.91					17.95		2.93
4	17.54					2.99	5.42			3.03	10.82		10.18	6.97					10.88				7.95				11.81	3.31		4.43			5.34					5.1
5	14.25		3.495	7		3.565	4.21	18.64		3.41	6.7		9.85	5.89					7.37		10.81	8.04	8.85			2.24							3.38					2.54
6	6.6			6.07	7.44	2.06	3.73			3.21	4.49		5.52	3.46					7.37			4.75				1.46	7.13			5.01			3.24					4.37		3.5
7			4.37	6.4	6.08	2.93	3.54			2.49	6.45		5.53	2.97					3.9			3.42							9.81	4.55			2.79				2.24	10.09		2.74
8	2.64		4.75	4.85		2.38		5.92		2.42	3.76		5.36	2.11					3.93		3.95	3.74					2			7.13			2.69					7.38
9	1.96			4.4		1.81	2.61	3.62		3.01	3.61		5.62	1.58								3.75								7.93			2.25					3.37
10	6.38		3.38	4.48		1.4		3.69			4.9		3	3.03					4.73			3.22					3.77			6.37								5.81
11			2.38			1.01	2.01	2.5		2.89	5.69		3.38	1.21							6.38	2.41																12.97
12	4.96		2.31			1.08		2.62		3	4.6		3.32	0.85								2.18					3.02			3.32										2.18
13	3.15		3.77	3.55		0.59	1.66	2.62		3.15			3.49	0.47								2.31								3.69		20
14	3.365		2.07	3.09		0.56		1.03		2.98			2.25									2.02					5.92			5.06										2.15
15	2.9							0.86		2.31												2.53								6.51										1.22

## Sheet: Fig 1A incr. d-dimer traj.
days after plasma transfusion	patients with increasing d-dimer trajectories (n = 31)
	1	2	3	4	5	6	7	8	9	10	11	12	13	14	15	16	17	18	19	20	21	22	23	24	25	26	27	28	29	30	31
-6						0.88		9.75
-5																												0.87
-4												1.5									0.88							1.22
-3	1.03	1.99																							0.63			1.08
-2				3.82																			1.58				3.96	0.68	1.86
-1			1.18		2.02								0.83	1.05	0.74	4.35		1.46			0.96	2.95	2.12	2.51	0.58			0.73		2.45
0	4.26	0.62	1.21			1.58	2.72		2.14	3.55	1.34	2.7	1.18	0.78	0.81		1.7	1.34	7.01	1.99	2.21	3.065	1.7	2.44	0.39	4.06	5.465	0.61	1.72	2.68	3.87
1	6.93	0.79	1.5	1.915	2.91	1.24	2.62	2.99	2.33	1.43		2.27	1.66	1.28	0.94		1.515		6.91		3.53	2.9	0.85	1.99	1.06	2.15	5.76	0.5		2.71
2	6.4	0.82	1.05	1.51	2.63	0.92	3.37	3.48	3.46	3.13		3.05	1.98	1.28	2.24		2.23	1.78	4.91		4.47	1.81	1.2	1.92	2.48	1.8	2.56	1.2	8.82	4.24
3	5.26	0.81	1.29	1.96	8.83	0.77		3.32	2.91	5.01		4.58	1.68	2.18	4.925		1.92	4.05	3.33	3.24	4.58	1.89	1.83		2.96	2.06	3.47	2.11	3.4	3.59
4	5.7	1.65	4.75			19.54	13.22	3.52	3.53	11.9	3.85	3.75	2.16	9.1	7.56		1.45	5.69	2.76		5.7	2.69	1.52	2.14	4.61	2.75	5.96	6.32	3.27	10.69
5		4.22	6.51	2.39				8.58	4.42	13.5	2.16	4.59	7.17	15.41	5.64	8.28	0.87	6.48		6	5.57	3.24	1.91	3.14	5.87	5.26		12.69		11.1	14.23
6		4.31	5.41	3.51		11.21		3.68	3.9	11.51		4.45	6.645	15.82	3.64	9.88	2.14	11.14	10.91	7.31	3.91		3.21	9.33	11.65			9.68		20	8.86
7		3.46	2.9	7.21		5.13		3.27	10.82	7.86		6.11	16.03	12.94	3.6	9.56	7.21	8.85	12.14		3.59	5.59	15.92	19.57	13.81	14.18		6.21		20	7.68
8		7.32	3.25	5.66		3.49		3.53		6.81				9.6	3.77	8	9.9	6.73	9.58			5.22	20	13.69	14.34	10.53		6.46		20	7.73
9		14.63	11.37	5.66		4.84			7.83					9.96	5.03	8.18	9.77	6.35	3.89			8.61			12.79	14.85		3.73		20
10				10.5		7.6		3.83	3.89	5.72				6.9	4.86		10.98	13.78				6.93			9.19	7.3		3.79		20
11		9.35	6	18.83		6.78		6.76	5.93					2.92	5.8		7.93	19.44				8.85			6.46	4.48		4.18
12		3.95	6.8	18.96		5.53		19.88	6.6	3.75				2.78	5.61		6.25	17.77				11.93			4.75	11.71		10.41
13		3.14	11.23			4.99		16.46	10.27		7.82				10.69		5.54					13.28			2.92	12.63		8.95
14		8.605				4.57		6.28	7.48		7.14						5.15					15.6				12.45		3.87
15						3.96			5.41								5.29									14.73		1.93

## Sheet: Fig 1A high d-dimer traj.
days after plasma transfusion	patients with high d-dimer trajectories (n = 18)
	1	2	3	4	5	6	7	8	9	10	11	12	13	14	15	16	17	18
-6
-5															3.26
-4					6.07			1.41					1.25
-3	13.54
-1	4.37	6.94	14.64						0.79				3.81	9.52			8.35
0		5.76		4.59	4.58	1.22	7.4067		2.12			3.37		9.52	9.46	6	8.35	3.87
1	10.08	9.82	15.75		12.14	3.59	16.84	6.27	5.87		2.64	9.21	9.31	9.4	7.79	4.66	8.83
2	12.69		17.48	19.27	13.59	12.77	14.5667	16.06	15.48		19.43	8.34				3.7	12.96
3	11.37	16.63	12.13		13.79	16.59	8.45	10.66				11.87			11.48	8.4	14.18
4	13.56		8.38		13.88		9.23	10.33				15.7			14.09	11.35	10.56
5	8.63		9.54		12.88	19.46	12.47			13.26					16.26	14.25	10.95	14.23
6	9.51		8.8		14.13	16.93							15.23			19.15	11.45	8.86
7	9.3		11.56		11.35					9.14			6.27		18.31		9.33	7.68
8	9.43	15.37	11.62		9.87												9.7	7.73
9	7.3	13.98	13.42														9.58
10		5.24	11.96			15.85									18.33		6
11	6.3	15.59	11.14			14.99	15.34								16.08		8.29
12	6.04		7.36			11.96	5.82										9.76
13
14	5.91														16
15															15.25

## Sheet: Fig. 3A
SARS-CoV-2 S	SARS-CoV-2 S	SARS-CoV-2 RBD	SARS-CoV-2 RBD	OC43	OC43	HKU-1	HKU-1	229E	229E
low	high	low	high	low	high	low	high	low	high
160559	142179	153485	128077	83188	198796	39354	85958	63115	87258
189637	147649	179406	141285	151307	124017	90423	62355	63639	43020
153464	83893	102506	48938	232678	145061	36250	38334	62593	45148
188629	193240	156043	179134	231298	161590	48875	58566	48487	34774
68395	184471	102994	156679	105207	197007	77633	92326	64580	33114
97052	97126.8	148260	116855	158934	210072	31389	7227.88	114694	51998.1
62185	161557	77168	117228	135403	176194	13970	47190	30359	67991
139422	146507	48304	175195	206896	198715	82392	58118	56751	57296
117581	185414	161762	200724	200489	207313	37719	71391	55781	64274
183768	48817	170660	42248	100344	141421	43741	73316	61123	66153
156004	110955	169913	134166	133905	142026	56880	117909	19094	185379
125813	79513	125032	41698	135235	86483	82523	45341	97796	83832
64325	91496	72832	75637	161564	177008	34636	97258	60538	97241
228626	139046	167307	96892	242323	214142	98743	50068	106101	67291
185142	216093	216915	205872	134873	226450	41342	78260	64321	104596
177581	87737	203026	76584	150777	130915	39705	25576	35719	77273
220893	159597	210086	105514	164730	217319	66427	36322	59624	65471
148530	956	135325	3715	250092	187624	100044	37759	90497	107914
207812	218740	96206	118602	130720	241753	56898	91313	133459	135036
202186	96169	124668	98173	188416	125779	80813	31335	147611	18396
159156	95154	71439	111176	207216	78736	47325	22988	51015	54677
86679	79941	126693	96005	225462	215829	74853	98808	57435	114789
61979	47629	123638	99798	91343	84875	52584	56240	80020	83267
177156	194062	94122	179515	254476	227422	83922	89338	100046	118704
123145	179195	131218	198537	251789	196781	82368	42672	114360	88020
238172	248858	219167	201883	116735	203701	25071	61312	57168	53356
162720		105434		173850		72676		68671
157681		188761		216473		93576		184548
220565		209503		211843		75008		46106
67802		74098		124079		36967		97517
153197		180243		115124		101600		119461
85656		104269		108055		8363		38043
88130		79969		145003		89389		65641
190882		177635		166766		59385		55450
136286		146282		138760		42129		99283
93660		112601		190188		34529		53449
154712		134410		110610		17931		61607
181441		79751		244392		86727		119631
45165		37287		116152		65708		32072
85595		88711		123694		107371		50768
208017		184400		252416		124477		185922
74030		80541		104185		25773		47662
231777		210749		218295		75951		64730
246242		215730		214464		73818		47091
153752		76443		155746		47237		57481
151824		105535		125632		23376		54671
117309		142312		180819		82971		88701
122379		47780		178295		42732		75300
128936		120058		153364		66523		136339
107148		111310		154750		64180		41314
49944		61746		227249		113074		69894
126573		117181		268876		88183		146526
91514		94636		171193		111699		49678
114992		117751		156142		60752		81597
118716		170053		260577		83694		132187
135743		138925		120072		44855		44077
229070		211995		156639		80560		78730
220462		207211		172844		46705		22364
208160		155995		192535		80119		88538
135519		125598		192572		156013		164769
88739		126698		99486		21512		27199
226326		209093		169397		36058		98398
153046		132329		123752		36714		112784
173282		166171		208581		56118		61136
112581		32093		196909		97059		75751
265222		229319		238077		163975		111410
107841		117946		122444		35715		59631
184127		197855		164444		40355		54114
142955		140522		224449		83414		77880
217202		185315		173217		52402		69828
78340		96624		89457		69652		88931
62335		79016		202484		70745		62322
218026		168893		243040		62332		57841
118433		98284		102934		58396		66844
96120		69669		200484		112798		71189
183105		185355		153729		63696		90374
46815		74481		125182		37982		83476
112632		207095		222653		61142		102828
128344		127060		154761		102165		104030
240251		179128		222056		108787		148657
207606		182658		199058		50125		90857
143320		152654		179881		25831		54712
150547		196292		65468		147500		77657
181357		162775		91230		27411		42889
129844		70391		136482		88688		66520
98136		147734		213692		103501		88184
245714		191977		108932		64827		142678
50205		64484		53808		21368		97621
138090		169442		180516		82481		116826
151983		192695		165693		47823		51407
214976		127136		222498		88851		100925
204713		202003		229127		167837		93276
232123		210831		148905		50745		29336
92846		42621		94170		44605		52230
189591		150938		165722		74482		97149
105378		94793		133135		105501		106775
241972		217950		121621		41305		35470
138411		145992		239819		136883		63463
199593		213303		149216		35182		105910
127899		82998		155378		60422		138633
228180		170099		193739		117032		95025
109625		177530		204082		21077		118094
96603		49707		105759		39967		58441
143677		87170		215769		63606		144047
100108		107439		124944		68054		59546
150014		152321		182107		46449		100429
236106		190719		206323		48132		88960
212334		141774		208450		70873		82059
129926		158004		139901		50375		80127

## Sheet: Fig. 3B
SARS-CoV-2 S	SARS-CoV-2 S	SARS-CoV-2 RBD	SARS-CoV-2 RBD	OC43	OC43	HKU-1	HKU-1	229E	229E
low	high	low	high	low	high	low	high	low	high
6384	8872	5861	6607	2669	11019	1054	3907	1802	4299
9389	7585	9818	7911	7927	6154	3655	2045	1499	1316
3857	3301	96	1195	15154	6771	1043	1201	1945	1235
10755	9838	6649	5238	27501	7321	1391	2124	1797	1460
2872	13468	2441	9786	4522	13025	3278	4432	3077	2012
3042	3219.25	5408	5527.25	7165	16282.9	894	78.38	4587	1169.38
2304	8299	3166	6130	7439	8611	516	3202	1092	3938
7218	7548	1573	11516	12293	11060	2910	2825	1867	2800
2318	11196	5930	17174	12526	15625	1027	3057	1255	2397
10541	1664	12509	1408	4373	6561	1659	3119	2170	3980
6772	4361	9434	6107	6937	6482	2139	4914	392	10824
7724	6933	8662	5144	8597	8570	4579	1090	5439	4419
2812	2145	3591	1188	11754	11644	1079	3675	2583	3363
15579	6893	4791	3731	17792	10455	4343	1305	4842	1859
10833	19310	19264	18630	5549	21505	843	3675	2653	4907
8221	4861	19368	3171	6563	6127	1640	2472	1447	4885
8827	4351	5000	117	7936	17515	2561	1284	2331	2960
5645	13	4581	0	22366	11181	2975	774	2425	4204
8675	16901	972	4680	5307	23270	2148	3918	5506	7406
5194	2476	5169	2723	4057	5205	2561	880	5405	675
9169	2645	1291	4165	15952	1623	1604	669	1966	776
2395	2502	3728	3423	16058	13676	2296	3460	1670	4439
1772	1179	5788	3640	3766	2546	1746	1445	2252	2448
9570	9226	3004	10170	23340	16967	3121	3485	4098	2005
5221	11506	6584	17838	27208	16698	3457	1338	5293	2917
20013	22750	20869	17784	3475	16529	738	3220	1608	3477
11250		4740		11192		2562		2700
6493		10428		13830		3154		8002
13653		15545		13801		2710		982
1918		2525		6031		1311		4263
5345		9738		2770		3478		4256
3046		4713		3612		375		1016
1628		817		7611		3785		2404
8730		1905		7195		2155		851
6398		7487		7549		1180		3717
4374		5289		12910		1863		2668
11492		8453		3453		544		2132
13110		2682		22524		3735		5578
1087		600		3910		2683		1149
3747		3735		5868		4440		1249
14252		11552		43371		7157		11552
1359		1211		2534		693		924
16412		13184		13196		2634		1673
20185		15229		14203		2383		1332
9775		2550		9327		1441		1762
4797		1402		7512		1173		1880
4088		6446		8699		3260		2677
6701		358		11204		1503		3188
6512		5659		5481		3203		7263
5512		5254		7429		2842		2705
1533		1670		13752		5028		3550
6820		6272		25315		3799		8375
3484		3413		8894		4205		2015
5683		6772		7713		2192		3386
3205		3064		19867		3689		6212
6724		9388		5184		2049		2539
14874		18010		4990		2593		1953
17656		16880		11499		1568		904
13683		8496		14696		2828		3527
8715		8019		15653		9064		10691
1948		1482		4199		1580		2027
23642		20194		12359		1557		4223
9275		7070		6292		968		5049
9136		9570		12018		1589		1912
6214		910		14591		3890		2325
26565		22426		18203		7569		4894
5105		7014		7029		1070		2696
10729		13356		5911		1402		1134
4670		3745		31161		3147		2682
13904		10753		9366		2843		3386
2618		4250		2832		3288		3868
2294		2973		11899		3361		3610
16377		11068		15639		2550		2326
5890		4673		5336		2518		2125
4653		3333		13500		5638		3470
11032		11338		8698		2055		3416
1571		2179		8690		2466		5082
5609		22154		16287		2639		4854
4711		6859		7530		4451		4315
22225		6072		18511		4572		7080
12383		10824		11602		1292		2677
4233		5459		10281		525		2308
8335		11997		2254		8205		5073
9780		7832		3966		498		1058
7710		2870		8070		3897		3108
4272		9770		13788		4733		3859
20338		8497		1966		1896		6010
1884		2769		1825		1807		6142
7953		13654		10127		3857		6651
5883		13680		8868		1004		1128
17419		6632		15962		4325		5712
13197		15377		17188		9084		2375
21810		20657		7821		2045		750
1203		123		2469		1056		1361
13840		11183		8446		1907		2642
2278		1288		5458		4019		3043
25297		22300		4697		1267		915
5575		6551		27260		5668		1905
14127		18610		8115		1088		3916
5941		1586		8671		2208		6794
14001		6136		10433		4039		2990
3506		8174		12572		912		3594
4945		1753		5185		1259		1905
6888		2549		14544		1756		5442
3491		3853		5355		2563		2325
6284		6560		7837		1463		4125
19064		8991		14729		1658		2662
13709		4766		14141		2747		2663
4255		5842		6414		2015		2408

## Sheet: Fig. 3D
SARS-CoV-2 S	SARS-CoV-2 S	OC43	OC43	229E	229E
low	high	low	high	low	high
75.95	72.15	5.93	5.59	12.57	4.56
55.69	50.39	6.39	8.63	8.3	3.7
74.9	131.29	14.1	7.75	14.07	19.03
115.33	78.47	4.16	5.66	21.07	4.64
87.25	64.94	4.67	4.91	8.36	8.05
65.32	72	17.38	5.42	41.32	9.84
27.69	41.04	6.53	6.41	8.4	4.06
134.14	83.49	7.16	10.4	8.07	14.33
32.67	50.58	3.07	5.64	5.06	10.6
28.94	32.43	3.95	8.25	13.81	33.63
120.56	90.3	6.45	5.39	17.07	14.87
75.82	81.73	5.3	8.88	9.34	13.08
43.61	57.47	3.39	4.8	14.1	9.77
36.81	134.56	5.51	8.92	10.87	33.11
78.68	53.61	3.84	9.33	12.85	8.16
32.87	3.15	4.98	3.02	8.39	11.08
46.66	108.66	6.37	7.62	23.11	12.87
96.89	49.58	7.02	9.98	25.65	4.24
30.47	38.5	4.36	6.21	11.7	7.18
90.04	47.96	3.62	7.84	27.87	10.13
83.2	43.85	5.72	3.11	8.46	9.24
63.76	88.17	7.53	11.09	12.4	15.1
89.96	87.9	7.75	5.61	11.9	7.23
42.5	207.77	4.86		9.24	13.96
142.34		5.84		13.53
64.9		5.51		10.1
82.83		5.47		6.43
46.65		6.35		6.42
68.68		3.06		20.9
57.63		14.48		21.57
94.49		6.69		25.08
39.04		3.35		4.36
64.77		4.78		8.32
40.82		2.77		5.75
47.29		4.6		13.2
98.24		2.37		4.17
79.45		3.49		4.1
52.79		5.35		8

## Sheet: Fig. 4A
Neutralizaion	Neutralizaion
low	high
2654	252
1035	116.5
1044	7792
2347	2262
616.1	171.4
171.2	696.1
60.81	909.8
19752	711.3
6380	43.49
652.2	280.9
1567	1190
1900	2167
2095	161.2
908	885.2
1112	3919
1575	8.572
262.8	4805
2348	396.4
808.1	157.1
5000	125.7
552	645.2
745.7	583.6
5239	9431
4258
25446
654.9
132.5
516.4
760
290.8
4253
366.7
122
180
207.5
2916
1743
1230

## Sheet: Fig. 4C
SARS-CoV-2 S	SARS-CoV-2 S	OC43	OC43	229E	229E
low	high	low	high	low	high
116817	104751	160876	99874	200792	95257
0	47979	72685	32239	176432	181489
17589	42756	139835	36383	127942	136978
112142	48290	202736	92657	309241	111087
65419	140899	166484	249285	210015	183666
0	84496	59895	95828	204560	240227
0	99996	168471	115948	273447	122133
31577	31073	145352	114918	156909	204381
12158	167640	76617	164292	226457	392575
29084	57	131775	105567	216500	141654
59483	96928	65787	106231	173009	225012
109022	190630	242394	53490	173659	119277
62277	270912	53218	111587	319251	307983
6091	92093	130207	86051	201049	177946
172578	105496	156175	99866	181983	168161
81470	134245	144588	106278	218950	177024
5986	143205	112478	215073	205463	131801
49585	32297	57956	41195	194538	151225
0	40926	147751	33489	130664	241295
36371	169558	115595	162384	268496	168540
24740	223855	94690	337222	201068	214572
29831	24937	157898	53477	215790	221174
21110	202373	121531	49005	208490
113102	119977	200096	81011	134388
29509		126704		203745
131867		21845		142318
232342		236504		237064
16126		103547		192363
34247		111391		210271
97710		103489		278499
140863		126739		281429
25115		120187		227838
118065		134463		116910
38628		97300		226613
84839		51820		128674
92254		125121		179701
79895		78157		199370
20614		190727		282171

## Sheet: Fig. 4D
SARS-CoV-2 S	SARS-CoV-2 S	OC43	OC43	229E	229E
low	high	low	high	low	high
159623	275875	61613	201615	330923	250223
150444	129025	67124	70789	314302	294439
101649	146356	48265	110253	325142	333549
294556	425091	133186	87534	529871	324377
437017	501754	302383	513291	522105	571682
98636	107235	108917	48556	439000	434277
269513	344946	250315	116798	495376	469765
345244	170424	186768	119072	327011	394077
362929	155649	135252	230770	501500	540858
9688	79415	38098	67473	478283	439377
161872	241861	28789	138469	246411	419422
637889	547478	150154	351463	472131	382341
245892	366479	83210	285795	508363	541497
236043	209159	142196	221544	377405	597146
366614	173082	244984	74822	283703	420491
192190	412510	253471	403747	487714	404300
139617	580844	124008	492060	441996	226197
147224	203272	53017	128628	621529	142115
138347	17435	34506	0	260665	502538
159370	574407	123434	313312	511366	514938
163013	632273	137187	423769	472632	408074
202708	160480	77465	133783	486677	418335
173647	418460	99950	371242	336778
421128	435484	373952	114806	327056
119728		96985		369176
287083		388615		407750
243831		361612		581639
86892		46959		428117
83817		43475		440573
244022		180039		515377
150073		96624		475499
179484		118826		455627
333555		115521		354504
101371		50579		495820
74767		0		302544
168698		123556		305106
199451		108053		542128
66984		185404		572455

[truncated: 4 more sheets: Fig. 4E, Suppl. Fig. 5A IgA1, Suppl. Fig. 5A IgM, Suppl. Fig. 5B]
